# Supplementary material for: Genome-Wide Identification of the Pectate Lyase Gene Family in Potato and Expression Analysis under Salt Stress
Source: Plants (Basel). 2024 May 11;13(10):1322. doi: 10.3390/plants13101322 (PMC11125077; doi:10.3390/plants13101322)
Supplement: Supplementary file 1 [file plants-13-01322-s001.zip]

Archive with 1 entries (1 files):
- plants-2968369-supplementary.pdf
